# Supplementary material for: Scoping Review of the Models for Case-Based Health Programs in Africa: Towards Case-Based Surveillance for HIV in Lesotho
Source: Int J Environ Res Public Health. 2026 Feb 28;23(3):308. doi: 10.3390/ijerph23030308 (PMC13026963; doi:10.3390/ijerph23030308)
Supplement: Supplementary file 1 [file ijerph-23-00308-s001.zip]

Archive with 1 entries (1 files):
- ijerph-4046472-supplementary.pdf
